# Supplementary material for: Associative-memory deficit as a function of age and stimuli serial position
Source: PLoS One. 2022 Aug 12;17(8):e0268557. doi: 10.1371/journal.pone.0268557 (PMC9374252; doi:10.1371/journal.pone.0268557)
Supplement: S1 Data — (XLS) [file pone.0268557.s001.xls]

## Sheet: final RS-JG 2022
age	group	sex	education	assoc prime hit	assoc prime FA	assoc mid hit	assoc mid FA	assoc rec hit	assoc rec FA	Item prime hit	Item prime FA	Item mid hit	Item mid FA	Item rec hit	Item rec FA	%assoc prime hit	%assoc prime FA	%assoc mid hit	%assoc mid FA	%assoc rec hit	%assoc rec FA	%Item prime hit	%Item prime FA	%Item mid hit	%Item mid FA	%Item rec hit	%Item rec FA	ITEM prime	ASSOC prime	ITEM mid	ASSOC mid	ITEM rec	ASSOC rec	NewVar7	Response-latency-ITEM-BoL	Response-latency-ASSO-BoL	Response-latency-ITEM-MoL	Response-latency-ASSO-MoL	Response-latency-ITEM-EoL	Response-latency-ASSO-EoL	total-latency	TOT-Latency-prim	TOT-Latency-middle	TOT-Latency-rec	TOT-latency-ITEM	TOT-latency-ASS	NewVar3
23	Y	m	12	2	0.5	2	1.75	2	1	2	0.5	1.75	1	0.25	2	1	0.25	1	0.875	1	0.5	1	0.375	0.875	0.25	1	0.125	0.625	0.75	0.625	0.125	0.875	0.5		1148	1696	949	1712	965	1331	1300.17	1422	1330.5	1148	1020.67	1579.67
27	Y	m	14	1.75	1	1.5	0.75	1.75	0.25	2	1	1.25	0.5	1.75	0.5	0.875	0.5	0.75	0.375	0.875	0.125	1	0.5	0.625	0.25	0.875	0.25	0.5	0.375	0.375	0.375	0.625	0.75		998	1789	854	1712	912	1360	1270.83	1393.5	1283	1136	921.333	1620.33
28	Y	f	16	1.5	1.25	1.5	1	2	0.25	2	1.25	2	2	2	0.75	0.75	0.625	0.75	0.5	1	0.125	1	0.375	1	1	1	0.375	0.625	0.125	0	0.25	0.625	0.875		784	1105	767	1215	753	1013	939.5	944.5	991	883	768	1111
27	Y	m	16	1.5	1.25	1.25	1	2	0.5	0.75	0.5	1	0.5	2	0.5	0.75	0.625	0.625	0.5	1	0.25	0.375	0.25	0.5	0.25	1	0.25	0.125	0.125	0.25	0.125	0.75	0.75		1342	1960	1445	1835	1442	1823	1641.17	1651	1640	1632.5	1409.67	1872.67
27	Y	f	15	1.25	1	0.75	0.5	2	0.75	2	1	1	0.5	2	0.5	0.625	0.5	0.375	0.25	1	0.375	1	0.5	0.5	0.25	1	0.25	0.5	0.125	0.25	0.125	0.75	0.625		876	1112	1012	1289	865	1345	1083.17	994	1150.5	1105	917.667	1248.67
26	Y	f	15	1.5	0.75	2	1.25	2	1	2	1.5	0.25	0	1.75	0.25	0.75	0.375	1	0.625	1	0.5	1	0.25	0.125	0	0.875	0.125	0.75	0.375	0.125	0.375	0.75	0.5		1654	1754	1325	1956	853	2432	1662.33	1704	1640.5	1642.5	1277.33	2047.33
23	Y	f	12	1	0.75	0.25	0	1.75	1	2	0	1	0.5	2	0.25	0.5	0.125	0.125	0	0.875	0.5	1	0	0.5	0.25	1	0.125	1	0.375	0.25	0.125	0.875	0.375		1002	1320	1313	1671	976	1465	1291.17	1161	1492	1220.5	1097	1485.33
22	Y	f	12	0.5	0.25	2	1.75	2	0.75	2	1.25	2	1.25	1.75	0	0.5	0.125	1	0.875	1	0.375	1	0.625	1	0.625	0.875	0	0.375	0.375	0.375	0.125	0.875	0.625		843	959	903	978	1015	1006	950.667	901	940.5	1010.5	920.333	981
22	Y	m	12	0.75	0.5	1	0.75	1.75	0.5	2	0.75	2	1.25	1.75	0	0.875	0.25	0.5	0.375	0.875	0.25	1	0.375	1	0.625	0.875	0	0.625	0.625	0.375	0.125	0.875	0.625		931	1476	912	1899	854	1043	1185.83	1203.5	1405.5	948.5	899	1472.67
25	Y	m	13	1	0.25	1	0.5	2	0.5	1	0.75	2	1.25	2	0.5	0.5	0.125	0.5	0.25	1	0.25	0.5	0.375	1	0.625	1	0.25	0.125	0.375	0.375	0.25	0.75	0.75		1002	1200	1007	1213	997	1016	1072.5	1101	1110	1006.5	1002	1143
26	Y	m	13	2	2	2	2	2	0.75	2	0.75	2	2	2	0.25	1	0.5	1	1	1	0.375	1	0.375	1	1	1	0.125	0.625	0.5	0	0	0.875	0.625		971	1432	973	1570	999	1254	1199.83	1201.5	1271.5	1126.5	981	1418.67
24	Y	m	13	1	1.25	1	1.25	2	1	1.75	1	1.75	1	2	0.75	0.625	0.375	0.5	0.5	1	0.5	0.875	0.5	0.875	0.5	1	0.375	0.375	0.25	0.375	0	0.625	0.5		1217	1467	1456	1589	950	1230	1318.17	1342	1522.5	1090	1207.67	1428.67
24	Y	f	14	1.5	1	1	0.5	1	0	1	0	1	0.5	2	0.75	0.75	0.5	0.5	0.25	0.5	0	0.5	0	0.5	0.25	1	0.375	0.5	0.25	0.25	0.25	0.625	0.5		1113	1672	1073	1453	980	1277	1261.33	1392.5	1263	1128.5	1055.33	1467.33
23	Y	m	12	0.75	0.5	0.75	0.5	1.25	0.5	2	1.25	2	1.5	1.75	0.5	0.375	0	0.375	0.25	0.625	0.25	1	0.625	1	0.75	0.875	0.25	0.375	0.375	0.25	0.125	0.625	0.375		1351	1789	1612	1464	1309	1890	1569.17	1570	1538	1599.5	1424	1714.33
24	Y	f	13	0.75	0	1	0.25	0.25	0	2	0.75	2	1.5	2	1	0.625	0	0.5	0.125	0.125	0	1	0.375	1	0.75	1	0.5	0.625	0.625	0.25	0.375	0.5	0.125		1459	1353	1211	1323	1206	1377	1321.5	1406	1267	1291.5	1292	1351
26	Y	f	14	1	0.5	1	0.5	2	0.5	2	2	0.75	0.5	1.75	0	0.5	0.375	0.5	0.25	1	0.25	1	1	0.375	0.25	0.875	0	0	0.125	0.125	0.25	0.875	0.75		1262	1367	1354	1456	978	1443	1310	1314.5	1405	1210.5	1198	1422
27	Y	m	14	1.25	0.5	2	1.25	1	1.25	2	1.5	0.5	0.25	2	0	0.625	0.125	1	0.625	0.5	0.125	1	0.75	0.25	0.125	1	0	0.25	0.5	0.125	0.375	1	0.375		1134	1379	1211	1568	913	1256	1243.5	1256.5	1389.5	1084.5	1086	1401
27	Y	m	13	1.25	0.5	1.5	0.75	1	0	2	0.5	2	1.75	2	0.5	0.625	0.25	0.75	0.375	0.5	0	1	0.25	1	0.875	1	0.25	0.75	0.375	0.125	0.375	0.75	0.5		932	1234	1337	1433	943	887	1127.67	1083	1385	915	1070.67	1184.67
23	Y	m	12	0.5	0	1	0.5	1	0	1	0	2	1.5	2	0.75	0.375	0	0.5	0.25	0.5	0	0.5	0	1	0.75	1	0.375	0.5	0.375	0.25	0.25	0.625	0.5		1253	1388	887	1699	800	1801	1304.67	1320.5	1293	1300.5	980	1629.33
28	Y	m	15	1	1	2	2	1	0.25	2	1.25	1	0.5	2	0.25	0.875	0.125	1	1	0.5	0.125	1	0.625	0.5	0.25	1	0.5	0.375	0.75	0.25	0	0.5	0.375		1019	1378	1011	1365	813	1721	1217.83	1198.5	1188	1267	947.667	1488
26	Y	f	15	0.5	0	2	1.5	2	0.5	0.75	0.5	0.75	0	2	0.5	0.375	0	1	0.75	1	0.25	0.375	0.25	0.375	0	1	0.25	0.125	0.375	0.375	0.25	0.75	0.75		915	1358	897	1003	1000	996	1028.17	1136.5	950	998	937.333	1119
21	Y	m	12	1.5	1.25	1.5	1.5	1.5	1.25	2	1.25	1.75	1.5	2	0.75	0.75	0.625	0.75	0.75	0.75	0.625	1	0.625	0.875	0.625	1	0.5	0.375	0.125	0.25	0	0.5	0.125		1342	1892	1247	1788	1200	1565	1505.67	1617	1517.5	1382.5	1263	1748.33
71	o	m	12	2	2	2	2	2	2	1	0.5	1.25	0.75	1.5	0.25	1	1	1	1	1	1	0.5	0.25	0.625	0.375	0.75	0.125	0.25	0	0.25	0	0.625	0		1543	1834	1998	1952	1232	1733	1715.33	1688.5	1975	1482.5	1591	1839.67
74	o	f	8	2	1.75	2	1.5	2	2	2	1.25	2	1.25	2	0.5	1	0.875	1	0.75	1	1	1	0.625	1	0.625	1	0.25	0.375	0.125	0.375	0.25	0.75	0		1632	1975	1991	2019	1784	1897	1883	1803.5	2005	1840.5	1802.33	1963.67
87	o	f	10	1	1.25	0.75	1	2	1.25	2	1	0.25	0	1.75	0.5	0.5	0.5	0.375	0.375	1	0.625	1	0.5	0.125	0	0.875	0.25	0.5	0	0.125	0	0.625	0.375		1356	1982	1217	1973	1341	1998	1644.5	1669	1595	1669.5	1304.67	1984.33
77	o	f	6	1.5	1	1	1.5	2	1.5	0.5	0	0.5	0	2	0.5	0.75	0.625	0.5	0.5	1	0.75	0.25	0	0.25	0	1	0.25	0.25	0.125	0.25	0	0.75	0.25		2019	2456	1802	2766	1504	2663	2201.67	2237.5	2284	2083.5	1775	2628.33
74	o	f	12	2	2	1	1	1	0	2	1.5	0.5	0	2	0.75	1	1	0.5	0.5	0.5	0	1	0.75	0.25	0	1	0.375	0.25	0	0.25	0	0.625	0.5		1667	2239	1716	2247	1437	1994	1883.33	1953	1981.5	1715.5	1606.67	2160
70	o	f	8	0.5	0	2	1.5	1	0.5	0.5	0.25	2	1.25	2	0.75	0.25	0.25	1	0.75	0.5	0.25	0.25	0.125	1	0.625	1	0.375	0.125	0	0.375	0.25	0.625	0.25		1034	1239	980	1456	1043	1756	1251.33	1136.5	1218	1399.5	1019	1483.67
70	o	f	15	0	0.25	1	0.75	1.75	0.75	2	1	2	1.25	2	0.75	0	0.125	0.5	0.375	0.875	0.375	1	0.5	1	0.625	1	0.375	0.5	-0.125	0.375	0.125	0.625	0.5		1654	1922	1789	1877	1313	1717	1712	1788	1833	1515	1585.33	1838.67
81	o	m	10	1	0.75	1	0.75	2	2	1.75	1.25	1	0.25	1.5	0.25	0.5	0.375	0.5	0.375	1	1	0.875	0.625	0.5	0.125	0.75	0.125	0.25	0.125	0.375	0.125	0.625	0		1033	1336	1219	1458	971	1583	1266.67	1184.5	1338.5	1277	1074.33	1459
72	o	f	10	0.5	0.25	2	1.75	0.5	0	1.5	0.75	1	0.25	1.5	0.25	0.25	0.125	1	0.875	0.25	0	0.75	0.375	0.5	0.125	0.75	0.125	0.375	0.125	0.375	0.125	0.625	0.25		1463	2217	1328	2237	1099	2276	1770	1840	1782.5	1687.5	1296.67	2243.33
72	o	m	8	2	1.74	1	1	1.25	0	0.75	0	1	0.5	2	0.75	1	0.87	0.5	0.5	0.625	0.5	0.375	0	0.5	0.25	1	0.375	0.375	0.125	0.25	0	0.625	0.125		1392	1788	1401	1986	1544	2177	1714.67	1590	1693.5	1860.5	1445.67	1983.67
71	o	f	15	1	0.5	2	2	1	0.5	1	0.5	1.25	0.75	2	0.75	0.5	0.25	1	1	0.5	0.25	0.5	0.25	0.625	0.375	1	0.375	0.25	0.25	0.25	0	0.625	0.25		1674	2199	1621	1974	1320	1675	1743.83	1936.5	1797.5	1497.5	1538.33	1949.33
82	o	m	14	0.75	0.5	2	1.75	1	0.75	1	0.5	0.75	0	1.75	0	0.375	0.25	1	0.875	0.5	0.375	0.5	0.25	0.375	0	0.875	0	0.25	0.125	0.375	0.125	0.875	0.125		2432	2338	2357	2357	1932	2543	2326.5	2385	2357	2237.5	2240.33	2412.67
84	o	m	12	0	0	0.25	0	0.25	0	1.5	1	1	0.25	2	0.25	0	0	0.125	0.125	0.125	0	0.75	0.5	0.5	0.125	1	0.125	0.25	0	0.375	0	0.875	0.125		1437	1672	1323	1673	1653	1877	1605.83	1554.5	1498	1765	1471	1740.67
88	o	f	10	1	0.75	1	0.75	2	2	1.5	0.75	2	1.75	2	0.75	0.5	0.375	0.5	0.375	1	1	0.75	0.375	1	0.875	1	0.375	0.375	0.125	0.125	0.125	0.625	0		1854	2099	1782	1902	1651	1900	1864.67	1976.5	1842	1775.5	1762.33	1967
64	o	f	15	2	1.5	2	1.5	1	0.25	1	0.5	1.25	0.75	2	1.25	1	0.75	1	0.75	0.5	0.125	0.5	0.25	0.625	0.375	1	0.25	0.25	0.25	0.25	0.25	0.75	0.375		1748	1719	1548	1670	1937	1674	1716	1733.5	1609	1805.5	1744.33	1687.67
66	o	m	14	2	1.75	2	2	2	1.25	2	1	2	1.25	1.5	0.25	1	0.875	1	1	1	0.625	1	0.5	1	0.625	0.75	0.125	0.5	0.125	0.375	0	0.625	0.375		1439	2309	1392	2232	1482	2178	1838.67	1874	1812	1830	1437.67	2239.67
65	o	f	14	0.75	0.25	0.75	0.5	1	0.5	2	1.25	1	0.75	2	0.75	0.375	0.125	0.375	0.25	0.5	0.25	1	0.625	0.5	0.375	1	0.375	0.375	0.25	0.125	0.125	0.625	0.25		2148	2578	2240	2198	2085	2214	2243.83	2363	2219	2149.5	2157.67	2330
64	o	m	14	2	1.25	1.75	1	2	1.25	2	1.25	1	0.75	2	0.75	1	0.625	0.875	0.5	1	0.625	1	0.625	0.5	0.375	1	0.375	0.375	0.375	0.125	0.375	0.625	0.375		1244	1341	978	1340	1019	1435	1226.17	1292.5	1159	1227	1080.33	1372
62	o	f	18	1	0.75	1	1	2	1.25	2	1	2	1.25	2	0.5	0.5	0.375	0.5	0.5	1	0.625	1	0.5	1	0.625	1	0.25	0.5	0.125	0.375	0	0.75	0.375		1439	2111	1312	2232	1482	2163	1789.83	1775	1772	1822.5	1411	2168.67
62	o	f	16	1.5	1	1.25	1.25	2	1.25	1.25	0.25	1.5	1	1.75	0.5	0.75	0.5	0.625	0.375	1	0.75	0.625	0.125	0.75	0.5	0.875	0.25	0.5	0.25	0.25	0.25	0.625	0.25		1762	2359	1965	2345	1627	1954	2002	2060.5	2155	1790.5	1784.67	2219.33
63	o	m	20	1.5	0.75	1.25	1	2	1	2	0.75	1.75	0.75	2	1	0.75	0.375	0.625	0.5	1	0.5	1	0.375	0.875	0.375	1	0.5	0.625	0.375	0.5	0.125	0.5	0.5		1233	1698	1326	1987	1345	1437	1504.33	1465.5	1656.5	1391	1301.33	1707.33
65	o	f	12	1.25	1.25	1.25	1.5	1.5	1	1.5	1	1.5	0.75	2	1	0.625	0.625	0.625	0.625	0.75	0.5	0.75	0.5	0.75	0.375	1	0.5	0.25	0	0.375	0	0.5	0.25		2100	2653	2098	2478	1998	2876	2367.17	2376.5	2288	2437	2065.33	2669
